# Supplementary material for: Amino Acid Metabolism in Apicomplexan Parasites
Source: Metabolites. 2021 Jan 20;11(2):61. doi: 10.3390/metabo11020061 (PMC7909243; doi:10.3390/metabo11020061)
Supplement: Supplementary file 1 [file metabolites-11-00061-s001.zip]

Archive with 3 entries (2 files):
- metabolites-1048800-supp-final/
- metabolites-1048800-supp-final/Table_S1.xlsx
- metabolites-1048800-supp-final/Table_S2.xlsx
