# Supplementary material for: Amino Acid Metabolism in Apicomplexan Parasites
Source: Metabolites. 2021 Jan 20;11(2):61. doi: 10.3390/metabo11020061 (PMC7909243; doi:10.3390/metabo11020061)
Supplement: Supplementary file 1 [file metabolites-11-00061-s001.zip › metabolites-1048800-supp-final/Table_S1.xlsx]

## Sheet: Table S1
	Gene information		Essentiality	Transcriptomics (RNA Seq) FC vs. tachyzoites				Pathway information	LOPIT localisation	Plasmodium data				Conservation
Pathway	ID	Gene product	5 guides	Bradyzoites	Merozoites	Gametes	Oocyts	EC number	LOPIT data					HHA	NCLIV	BESB	ETH	Cyclospora	SN3	PF3D7	PBANKA	cgd	CMU	BBBOND	TA	GNI	Chromera
Alanine metabolism	TGME49_203500	alanine dehydrogenase/pyridine nucleotide transhydrogenase domain-containing protein	0.748413	0.961235	1062.1*	3900.1*	2050.8*	1.4.1.1 (Alanine dehydrogenase)	no data	n/a	n/a	n/a	n/a	1	2	1	1	1	0	0	0	0	0	0	0	0	0
Alanine metabolism	TGME49_315260	alanine dehydrogenase	1.45615	0.443893	2.8	6.9	4.1	1.6.1.2 (NAD(P)(+) transhydrogenase (Re/Si-specific))	no data	PF3D7_1453500	Essential	PBANKA_1317200	Dispensable	3	3	3	3	3	2	1	1	2	2	0	0	1	1
Alanine metabolism	TGME49_264030	aminotransferase, putative	1.31253	0.12551	-3.7	2.7	1.4	2.6.1.2 (Alanine transaminase)	nucleus - chromatin	n/a	n/a	n/a	n/a	1	1	1	1	1	0	0	0	0	0	0	0	1	1
Alanine metabolism	TGME49_318720	pyridoxal phosphate enzyme, YggS family protein	-1.06492	-0.256315	1.1	-1.1	1.1	5.1.1.1 (Alanine racemase)	nucleus - chromatin	PF3D7_0919700	Dispensable	PBANKA_0820600	n/a	1	1	1	1	1	1	1	1	1	1	0	1	1	1
Arginine metabolism	TGME49_280700	arginine decarboxylase	-1.35585	-0.0970725	-3	1.3	-1.4	4.1.1.19 (Arginine decarboxylase)	cytosol	PF3D7_0405700	Dispensable	PBANKA_1003400	n/a	1	1	1	1	1	1	1	1	0	0	0	0	0	1
Arginine metabolism	TGME49_231610	ATP:guanido phosphotransferase, C-terminal catalytic domain-containing protein	0.656069	4.97686	9.4*	26.4*	12*	2.7.3.3 (Arginine kinase)	no data	n/a	n/a	n/a	n/a	1	0	1	0	0	0	0	0	0	1	0	0	0	1
Asparagine and Aspartate metabolism	TGME49_248600	aspartate aminotransferase	0.338267	0.0815468	1.2	1.1	1.1	2.6.1.1 (Aspartate transaminase)	cytosol	PF3D7_0204500	Dispensable	PBANKA_0302300	Slow	1	1	1	1	1	1	1	1	0	0	0	1	1	1
Asparagine and Aspartate metabolism	TGME49_253430	asparagine synthetase, putative	-0.530656	-1.23363	-2.4	-2.4	-2.4	6.3.5.4 (Asparagine synthase (glutamine-hydrolyzing))	cytosol	PF3D7_0309500	Dispensable	PBANKA_0407600	Slow	1	1	1	1	1	1	1	1	0	0	0	0	1	1
Asparagine and Aspartate metabolism	TGME49_279450	adenylosuccinate synthetase, putative	2.14769	2.60513	19.6	12.7	15	6.3.4.4 (Adenylosuccinate synthase)	cytosol	PF3D7_1354500	Essential	PBANKA_1131100	n/a	1	1	1	1	1	1	1	1	0	0	1	1	1	1
Asparagine and Aspartate metabolism	TGME49_291640	aspartate carbamoyltransferase	-1.46765	0.187352	1.9	1.3	1.8	2.1.3.2 (Aspartate carbamoyltransferase)	cytosol	PF3D7_1344800	Essential	PBANKA_1357700	Essential	1	1	1	1	1	1	1	1	0	0	1	1	0	1
Glutamate metabolism	TGME49_249390	glutamate/leucine/phenylalanine/valine dehydrogenase family protein	1.0048	-1.29678	1.5	2	1.9	1.4.1.2 (Glutamate dehydrogenase)	cytosol	PF3D7_0802000	Dispensable	PBANKA_1228200	Dispensable	1	1	1	2	1	1	1	1	0	0	1	1	0	1
Glutamate metabolism	TGME49_293180	NADP-specific glutamate dehydrogenase	1.34345	-0.783565	-8.1	1.2	-1.6	1.4.1.4 (Glutamate dehydrogenase (NADP(+)))	cytosol	PF3D7_1416500	Dispensable	PBANKA_1014000	Slow	1	1	1	1	1	1	2	2	0	0	1	0	1	0
Glutamate metabolism	TGME49_231350	glucosamine-fructose-6-phosphate aminotransferase	-4.56849	-2.48531	1.2	1.9	1.7	2.6.1.16 (Glutamine--fructose-6-phosphate transaminase (isomerizing))	mitochondrion - soluble	PF3D7_1025100	Essential	PBANKA_0509300	Slow	1	1	1	1	1	1	1	1	1	1	1	1	1	1
Glutamate metabolism	TGME49_273490	glutamine synthetase, type I, putative	-0.478782	-1.48037	2.1	3.9	2.8	6.3.1.2 (Glutamate--ammonia ligase)	cytosol	PF3D7_0922600	Dispensable	PBANKA_0823500	Dispensable	1	1	1	1	1	1	1	1	1	1	0	0	1	1
Glutamate metabolism	TGME49_265010	glutamate 5-kinase domain-containing protein	-3.17249	-0.0469806	-11	-1.4	-1.9	2.7.2.11 (Glutamate 5-kinase)	cytosol	n/a	n/a	n/a	n/a	1	1	1	1	1	1	0	0	1	1	0	0	0	1
Glutamate metabolism	TGME49_270550	gamma-glutamyl phosphate reductase, putative	-0.689403	-0.813146	-4.8	-1	-1.6	1.2.1.41 (Glutamate-5-semialdehyde dehydrogenase)	cytosol	n/a	n/a	n/a	n/a	1	1	1	1	1	1	0	0	1	2	0	0	0	1
Glutamate metabolism	TGME49_215260	carbamoylphosphate synthetase	-0.192016	-0.74271	2.2	1.7	2.1	6.3.5.5 (Carbamoyl-phosphate synthase (glutamine-hydrolyzing))	cytosol	PF3D7_1308200	Essential	PBANKA_1406700	Essential	1	1	1	1	3	1	1	1	0	0	1	1	0	1
Glutamate metabolism	TGME49_232590	glutamate-cysteine ligase, catalytic subunit domain-containing protein	1.19058	1.13341	-3.2	3.3	1.8	6.3.2.2 (Glutamate--cysteine ligase)	no data	PF3D7_0918900	Essential	PBANKA_0819800	n/a	1	1	1	1	1	1	1	1	0	0	1	1	1	1
Glycine, Serine and cysteine metabolism	TGME49_244150	glycerate kinase	0.269309	-0.167906	3.3	3	3.1	2.7.1.31 (Glycerate 3-kinase)	cytosol	n/a	n/a	n/a	n/a	1	1	1	0	1	1	0	0	0	0	0	0	0	1
Glycine, Serine and cysteine metabolism	TGME49_214760	erythronate-4-phosphate dehydrogenase domain-containing protein	1.00652	1.75879	7.4	8.1	8.1	1.1.1.79 (Glyoxylate reductase (NADP(+)))	cytosol	n/a	n/a	n/a	n/a	1	1	1	1	1	1	0	0	0	0	0	0	0	1
Glycine, Serine and cysteine metabolism	TGME49_239530	alanine-glyoxylate aminotransferase	0.724126	-0.705865	2.4	2.1	2.2	2.6.1.51 (Serine--pyruvate transaminase)	cytosol	n/a	n/a	n/a	n/a	1	1	1	0	1	0	0	0	0	0	0	0	0	1
Glycine, Serine and cysteine metabolism	TGME49_239820	D-3-phosphoglycerate dehydrogenase	1.78763	-0.468224	-14.1	-3.2	-5.4	1.1.1.95 (Phosphoglycerate dehydrogenase)	nucleus - non-chromatin	n/a	n/a	n/a	n/a	1	1	1	1	1	1	0	0	0	0	0	0	0	1
Glycine, Serine and cysteine metabolism	TGME49_218780	phosphoserine aminotransferase, putative	0.692347	-0.48212	-3.7	-1.7	-2.1	2.6.1.52 (Phosphoserine transaminase)	cytosol	n/a	n/a	n/a	n/a	1	1	1	1	1	0	0	0	0	0	0	0	0	1
Glycine, Serine and cysteine metabolism	TGME49_222900	phosphoserine phosphatase	-2.17143	0.240673	-3	-1.9	-2.1	3.1.3.3 (Phosphoserine phosphatase)	nucleus - chromatin	n/a	n/a	n/a	n/a	1	1	1	0	1	1	0	0	0	0	0	1	0	1
Glycine, Serine and cysteine metabolism	TGME49_259180	CBS family protein CBS	1.21596	0	9.8*	107*	58.4*	4.2.1.22 (Cystathionine beta-synthase)	no data	n/a	n/a	n/a	n/a	2	2	2	2	2	2	0	0	0	0	0	0	1	1
Glycine, Serine and cysteine metabolism	TGME49_312930	cystathione gamma lyase, putative	1.99819	-0.0420829	39.6*	132*	66.8*	4.4.1.1 (Cystathionine gamma-lyase)	no data	n/a	n/a	n/a	n/a	1	1	1	1	1	1	0	0	0	0	0	0	1	1
Glycine, Serine and cysteine metabolism	TGME49_234190	serine hydroxymethyltransferase 2, putative	-4.22941	-0.736193	-1.7	-2.2	-1.6	2.1.2.1 (Glycine hydroxymethyltransferase)	cytosol	PF3D7_1235600	Essential	PBANKA_1450200	n/a	1	1	1	1	1	0	1	1	1	3	1	1	1	1
Glycine, Serine and cysteine metabolism	TGME49_258690	5-aminolevulinic acid synthase domain-containing protein	-4.57521	-1.68857	-1.3	-1.5	-1.2	2.3.1.37 (5-aminolevulinate synthase)	no data	PF3D7_1246100	Essential	PBANKA_1459200	Dispensable	1	1	1	1	1	1	1	1	0	0	0	0	0	1
Leucine, Isoleucine and Valine metabolism	TGME49_297850	Branched-chain-amino-acid aminotransferase BCAT	1.04118	1.2126	-1.2	-3.6	-1.7	2.6.1.42 (Branched-chain-amino-acid transaminase)	no data	n/a	n/a	n/a	n/a	1	1	1	0	1	0	0	0	0	0	0	0	1	1
Leucine, Isoleucine and Valine metabolism	TGME49_239490	dehydrogenase E1 component family protein BCKDH	-1.89138	-1.14245	2.1	3.4	2.7	1.2.4.4 (3-methyl-2-oxobutanoate dehydrogenase (2-methylpropanoyl-transferring))	mitochondrion - soluble	PF3D7_1312600	Essential	PBANKA_1411100	Slow	2	2	2	1	1	2	1	1	0	0	1	1	0	1
2-methylcitrate cycle	TGME49_232580	propionate-CoA ligase PrpE	1.23573	0.577834	7.5	60.1	31.1	6.2.1.1 (Acetate--CoA ligase)	no data	PF3D7_0627800	Essential	PBANKA_1126500	Essential	1	1	1	0	0	1	0	0	0	0	0	0	0	1
2-methylcitrate cycle	TGME49_203110	citrate synthase, putative (oocyst-specific) PrpC	1.71977	-0.846266	6.2	40.9	18.7	2.3.3.1 (Citrate (Si)-synthase)	no data	PF3D7_1022500	Dispensable	PBANKA_0506700	n/a	2	2	2	2	2	2	1	1	0	1	0	0	1	1
2-methylcitrate cycle	TGME49_213680	MmgE/PrpD family protein PrpD	1.12881	1.04429	-1.8	1.9	1.5	4.2.1.79 (2-methylcitrate dehydratase)	19S proteasome	n/a	n/a	n/a	n/a	1	2	1	1	1	1	0	0	0	0	0	0	0	1
2-methylcitrate cycle	TGME49_226730	aconitate hydratase ACN/IRP	-4.73064	-1.2623	1.4	1.9	1.7	4.2.1.3 (Aconitate hydratase)	mitochondrion - soluble	PF3D7_1342100	Dispensable	PBANKA_1355200	Essential	1	1	1	2	2	1	1	1	0	1	1	1	1	1
2-methylcitrate cycle	TGME49_293810	carboxyvinyl-carboxyphosphonatephosphorylmutase PrpB	-0.601405	2.47869	-1.3	2	1.5	4.1.3.30 (Methylisocitrate lyase)	cytosol	n/a	n/a	n/a	n/a	1	1	1	0	1	1	0	0	0	0	0	0	0	1
Lysine Biosynthesis	TGME49_227090	aspartokinase	0.619103	4.75686	7.1*	18.6*	14.2*	2.7.2.4 (Aspartate kinase)	no data	n/a	n/a	n/a	n/a	1	1	2	0	0	0	0	0	0	0	0	0	1	1
Lysine Biosynthesis	TGME49_205420	aspartate-semialdehyde dehydrogenase	0.36495	1.48587	11.9	22.9	19	1.2.1.11 (Aspartate-semialdehyde dehydrogenase)	no data	n/a	n/a	n/a	n/a	1	1	1	0	0	1	0	0	0	0	0	0	1	1
Lysine Biosynthesis	TGME49_242300	dihydrodipicolinate synthase	-1.48451	0	24.8*	74.7*	48.5*	4.2.1.52 (Transferred entry: 4.3.3.7)	no data	n/a	n/a	n/a	n/a	1	1	1	0	0	0	0	0	0	0	0	0	1	1
Lysine Biosynthesis	TGME49_243680	dihydrodipicolinate reductase	1.14238	0.723033	3.2	4	3.3	1.3.1.26 (Transferred entry: 1.17.1.8)	no data	n/a	n/a	n/a	n/a	1	1	1	0	0	1	0	0	0	0	0	0	0	1
Lysine Biosynthesis	TGME49_278740	diaminopimelate decarboxylase	0.425053	0.345731	2.4	5.6	4.8	4.1.1.20 (Diaminopimelate decarboxylase)	mitochondrion - membranes	PF3D7_1033100	Essential	PBANKA_0516900	Essential	1	1	2	0	0	2	1	1	0	0	0	0	1	1
Lysine degradation	TGME49_215290	saccharopine dehydrogenase domain-containing protein	1.20172	0.740885	1.9	3.6	3.2	1.5.1.9 (Saccharopine dehydrogenase (NAD(+), L-glutamate-forming))	cytosol	PF3D7_0219100	Dispensable	PBANKA_0315500	n/a	1	1	1	1	1	1	1	0	1	1	0	0	1	1
Lysine degradation	TGME49_246800	acylaminoacyl-peptidase, putative	0.557552	-0.727751	-2	-2.3	-2.3	3.4.19.1 (Acylaminoacyl-peptidase)	no data	PF3D7_0321500	Dispensable	PBANKA_1217000	n/a	1	1	1	1	1	1	1	1	1	1	0	0	1	1
Proline metabolism	TGME49_236070	pyrroline-5-carboxylate reductase	0.794632	1.22818	-1.6	-1.5	-1.6	1.5.1.2 (Pyrroline-5-carboxylate reductase)	cytosol	PF3D7_1357900	Essential	PBANKA_1134200	Dispensable	1	1	1	1	1	1	1	1	1	1	0	0	2	1
Proline metabolism	TGME49_271610	pyrroline-5-carboxylate reductase	0.852235	1.49795	-30.2	-16.2	-18.9	1.5.1.2 (Pyrroline-5-carboxylate reductase)	cytosol	PF3D7_1357900	Essential	PBANKA_1134200	Dispensable	1	1	1	0	0	1	0	0	0	0	0	0	0	0
Proline metabolism	TGME49_202340	proline dehydrogenase	-2.38659	3.66921	0*	0*	0*	1.5.99.8 (Transferred entry: 1.5.5.2)	no data	n/a	n/a	n/a	n/a	1	1	1	1	1	0	0	0	0	0	0	0	0	1
Proline metabolism	TGME49_269110	ornithine aminotransferase, mitochondrial precursor, putative OAT	1.19532	0	8*	79.4*	45.5*	2.6.1.11 (Acetylornithine transaminase)	no data	PF3D7_0608800	Dispensable	PBANKA_0107400	Dispensable	1	1	1	1	1	1	1	1	0	0	0	0	1	1
Proline metabolism	TGME49_221270	oxidoreductase, 2OG-Fe(II) oxygenase family protein	1.24324	0.115741	-4.1	-6.6	-4.2	1.14.11.2 (Procollagen-proline dioxygenase)	no data	PF3D7_0829400	Dispensable	PBANKA_0701300	Dispensable	1	1	1	0	1	0	0	0	0	0	0	0	0	1
Proline metabolism	TGME49_290920	oxidoreductase, 2OG-Fe(II) oxygenase family protein	0.55947	-1.69162	-1.3	-2	-1.3	1.14.11.2 (Procollagen-proline dioxygenase)	cytosol	PF3D7_0829400	Dispensable	n/a	n/a	1	1	1	0	0	0	0	0	0	0	0	0	0	1
Methionine metabolism	TGME49_240690	S-adenosyl methionine synthetase	-4.43576	-1.0365	2.1	1.7	1.8	2.5.1.6 (Methionine adenosyltransferase)	cytosol	PF3D7_0922200	Essential	PBANKA_0823100	n/a	1	1	1	1	1	1	1	1	1	1	1	1	2	1
Methionine metabolism	TGME49_257750	homocysteine s-methyltransferase domain-containing protein	1.46022	-1.43736	-1.8	-1.5	-1.4	2.1.1.10 (Homocysteine S-methyltransferase)	cytosol	n/a	n/a	n/a	n/a	1	1	1	0	0	1	0	0	0	0	0	0	0	1
Methionine metabolism	TGME49_249320	flavodoxin domain-containing protein	-3.87053	-1.00674	-1	-1.1	1.3	1.6.2.4 (NADPH--hemoprotein reductase)/ (methionine synthase) reductase	mitochondrion - membranes	PF3D7_1450300	Essential	PBANKA_1314000	Essential	2	2	2	2	1	0	1	1	1	1	2	2	0	1
Methionine metabolism	TGME49_225050	adenosylhomocysteinase, putative	-1.57947	-1.94914	1.4	-1	1.1	3.3.1.1 (Adenosylhomocysteinase)	cytosol	PF3D7_0520900	Essential	PBANKA_1235600	Slow	1	1	1	1	1	1	1	1	1	1	1	1	1	1
Nitrogen metabolism	TGME49_262910	NADH-cytochrome b5 reductase 1, putative	-2.83897	-0.320617	-1	-1.2	1	1.6.2.2 (Cytochrome-b5 reductase)/ 1.7.1.3 Nitrite reductase	ER	PF3D7_1367500	Essential	PBANKA_1143400	Dispensable	2	2	2	0	1	2	1	1	0	0	1	1	0	1
Nitrogen metabolism	TGME49_207620	pyridine nucleotide-disulfide oxidoreductase domain-containing protein	-1.1488	-1.88765	-1.4	-1.8	-1.5	1.6.5.4 (Monodehydroascorbate reductase (NADH))/ 1.7.1.4 Nitrite reductase	mitochondrion - soluble	PF3D7_0720400	Dispensable	PBANKA_0617900	n/a	2	2	2	2	1	2	1	1	0	0	1	1	0	1
Nitrogen metabolism	TGME49_209800	formate/nitrite transporter protein	1.10363	-0.753172	2.1	1.3	1.6	Nitrite transporter	Golgi	PF3D7_0316600	Essential	PBANKA_0414400	n/a	1	1	1	1	1	1	1	1	0	0	1	1	0	1
Nitrogen metabolism	TGME49_229170	formate/nitrite transporter protein	-0.227543	-3.02858	1.9	8.2	4.1	Nitrite transporter	no data	PF3D7_0316600	Essential	PBANKA_0414401	n/a	1	1	1	1	1	1	0	0	0	0	0	0	0	1
Nitrogen metabolism	TGME49_292110	formate/nitrite transporter protein	1.31298	-2.43122	-26.8	-5.9	-13.5	Nitrite transporter	cytosol	PF3D7_0316600	Essential	PBANKA_0414402	n/a	1	1	1	0	0	0	0	0	0	0	0	0	0	1
Nitrogen metabolism	TGME49_305770	ABC transporter, ATP-binding domain-containing protein	0.678757	-1.6486	1.1	1.6	1.3	Nitrite transporter	cytosol	PF3D7_1434000	Essential	PBANKA_1010800	Slow	1	1	1	1	1	0	1	1	0	0	0	0	0	1
Phenylalanine and tyrosine metabolism	TGME49_212710	Phenylalanine-4-hydroxylase AAH1	no data	no data	no data	no data	no data	1.14.16.- (With reduced pteridine as one donor, and incorporation of one atom of oxygen.)	no data	#N/A	#N/A	#N/A	#N/A	1	1	1	0	0	1	0	0	0	0	0	0	0	1
Phenylalanine and tyrosine metabolism	TGME49_212740	aromatic amino acid hydrolase AAH2	1.40166	0.377286	-.3*	2.2*	1.8*	1.14.16.- (With reduced pteridine as one donor, and incorporation of one atom of oxygen.)	no data	n/a	n/a	n/a	n/a	1	1	0	0	0	0	0	0	0	0	0	0	0	1
Phenylalanine and tyrosine metabolism	TGME49_234440	aminotransferase, putative	0.629417	1.07569	1.7	4.1	2.7	2.6.1.57 (Aromatic-amino-acid transaminase)	no data	n/a	n/a	n/a	n/a	1	1	0	0	0	1	0	0	0	0	0	0	0	1
Phenylalanine and tyrosine metabolism	TGME49_248600	aspartate aminotransferase	0.338267	0.0815468	1.2	1.1	1.1	2.6.1.1 (Aspartate transaminase)	cytosol	PF3D7_0204500	Dispensable	PBANKA_0302300	Slow	1	1	1	1	1	1	1	1	0	0	0	1	1	1
Phenylalanine and tyrosine metabolism	TGME49_290040	macrophage migration inhibitory factor, putative	1.33828	0.163656	1.9	1.3	1.5	5.3.2.1 (Phenylpyruvate tautomerase)	20S proteasome	PF3D7_1229400	Essential	PBANKA_1444000	Dispensable	1	1	1	1	1	1	1	1	0	0	0	0	1	1
Threonine metabolism	TGME49_227090	aspartokinase	0.619103	4.75686	7.1*	18.6*	14.2*	2.7.2.4 (Aspartate kinase)	no data	n/a	n/a	n/a	n/a	1	1	2	0	0	0	0	0	0	0	0	0	1	1
Threonine metabolism	TGME49_205420	aspartate-semialdehyde dehydrogenase	0.36495	1.48587	11.9	22.9	19	1.2.1.11 (Aspartate-semialdehyde dehydrogenase)	no data	n/a	n/a	n/a	n/a	1	1	1	0	0	1	0	0	0	0	0	0	1	1
Threonine metabolism	TGME49_320730	homoserine O-acetyltransferase, putative	0.361353	1.19968	21.4*	123.9*	50.6*	2.3.1.31 (Homoserine O-acetyltransferase)	no data	n/a	n/a	n/a	n/a	1	1	1	1	1	1	0	0	0	0	0	0	0	1
Threonine metabolism	TGME49_216640	GHMP kinase, putative	0.753873	-0.184967	-1.9	6.3	4.3	2.7.1.39 (Homoserine kinase)	no data	n/a	n/a	n/a	n/a	1	1	1	0	0	0	0	0	0	0	0	0	1	1
Threonine metabolism	TGME49_220840	threonine synthase	1.76288	0	3.9*	22.5*	14.2*	4.2.3.1 (Threonine synthase)	no data	n/a	n/a	n/a	n/a	1	1	1	0	0	0	0	0	0	0	0	0	1	1
