# Supplementary material for: Amino Acid Metabolism in Apicomplexan Parasites
Source: Metabolites. 2021 Jan 20;11(2):61. doi: 10.3390/metabo11020061 (PMC7909243; doi:10.3390/metabo11020061)
Supplement: Supplementary file 1 [file metabolites-11-00061-s001.zip › metabolites-1048800-supp-final/Table_S2.xlsx]

## Sheet: Table S2
			Gene information		Essentiality	Transcriptomics (RNA Seq) FC vs. tachyzoites				Protein information			P.falciparum		P.berghei
Known susbtrate	ApiAT family Nomenclature	Experimental evidence	ID	Gene product	5 guides	Bradyzoites	Merozoites	Gametes	Oocyts	# TM domains	Molecular weight (kDa)	Signal peptide	Gene ID	Essentiality	Gene ID	Essentiality
Arginine	TgApiAT1	Growth-defect	TGME49_215490	transporter, major facilitator family protein	-3.91198	0.501108	1.5	1.1	1.2	12	58.122	NN Sum: 3, NN D: .49, HMM Prob: .05	PF3D7_0104800	Dispensable	PBANKA_0208300	Dispensable
	TgApiAT2	Growth-defect	TGME49_320020	transporter, major facilitator family protein	-4.11396	-0.51572	2.6	2	2.1	12	62.981	n/a	PF3D7_0914700	Dispensable	PBANKA_0815700	n/a
	TgApiAT3-1	Non-essential	TGME49_318150	transporter, major facilitator family protein	-0.0866936	-0.527677	1	-1.2	1.3	8	65.108	n/a	PF3D7_1129900	Dispensable	PBANKA_0918300	n/a
	TgApiAT3-2	Non-essential	TGME49_248420	hypothetical protein	1.33423	-0.652262	-3.3	-3.5	-3.3	10	79.034	n/a	PF3D7_1129900	Dispensable	n/a	n/a
	TgApiAT3-3	Non-essential	TGME49_220600	hypothetical protein	0.932969	-0.784163	1.2	1.3	1.5	10	82.439	n/a	PF3D7_1129900	Dispensable	n/a	n/a
	TgApiAT5-1	Non-essential	TGME49_248610	hypothetical protein	-0.748251	-2.30938	-1.2	1	1.1	11	104.363	n/a	PF3D7_1129900	Dispensable	n/a	n/a
	TgApiAT5-2	Non-essential	TGME49_205520	hypothetical protein	0.592292	2.78614	8.7*	123.4*	76.7*	12	93.686	n/a	n/a	n/a	n/a	n/a
Tyrosine	TgApiAT5-3	Growth-defect	TGME49_257530	transporter, major facilitator family protein	-4.73136	-0.299204	-2.1	-2.5	-1.3	12	54.599	n/a	PF3D7_1129900	Dispensable	PBANKA_0208300	Dispensable
	TgApiAT5-4	Non-essential	TGME49_216710	transporter, major facilitator family protein	0.51341	-0.340956	-11.4*	-11.4*	-11.4*	12	77.03	n/a	PF3D7_1129900	Dispensable	n/a	n/a
	TgApiAT5-5	Non-essential	TGME49_293420	transporter, major facilitator family protein	1.45091	-2.56496	-22.7*	-22.7*	-22.7*	12	61.951	n/a	n/a	n/a	n/a	n/a
	TgApiAT5-6	Non-essential	TGME49_293425	hypothetical protein	no data	no data	no data	no data	no data	no data	no data	n/a	n/a	n/a	n/a	n/a
Cationic AA	TgApiAT6-1	Essential	TGME49_240810	hypothetical protein	-5.40331	-1.63066	2.1	1.8	2	10	61.262	n/a	PF3D7_1129900	Dispensable	n/a	n/a
SAM/ Sinefugin	TgApiAT6-2	Non-essential	TGME49_290860	amino acid transporter, putative	0.996831	-0.803955	1.1	1.3	1.5	10	72.518	n/a	PF3D7_1129900	Dispensable	n/a	n/a
	TgApiAT6-3	Non-essential	TGME49_249580	hypothetical protein	0.472189	-0.292947	1.2	-1	1.3	10	74.276	n/a	PF3D7_1129900	Dispensable	n/a	n/a
	TgApiAT7-1	Non-essential	TGME49_263230	hypothetical protein	-0.688219	-3.67427	-1	-1.4	-1	10	96.903	n/a	PF3D7_0104700	Dispensable	n/a	n/a
	TgApiAT7-2	Non-essential	TGME49_263260	transporter, major facilitator family protein	-0.926783	-1.79057	1.6	1.9	2.1	11	109.916	n/a	PF3D7_0104800	Dispensable	n/a	n/a
* Data from Parker, Kathryn ER, et al. "The tyrosine transporter of Toxoplasma gondii is a member of the newly defined apicomplexan amino acid transporter (ApiAT) family." PLoS pathogens 15.2 (2019): e1007577.
